# Supplementary material for: Effects of Anthropogenic Disturbance and Seasonal Variation on Aerobiota in Highly Visited Show Caves in Slovenia
Source: Microorganisms. 2023 Sep 23;11(10):2381. doi: 10.3390/microorganisms11102381 (PMC10608856; doi:10.3390/microorganisms11102381)
Supplement: Supplementary file 1 [file microorganisms-11-02381-s001.zip]

Archive with 1 entries (1 files):
- Tables S1-S5.pdf
